# Supplementary material for: The Possible Crystallization Process in the Origin of Bacteria, Archaea, Viruses, and Mobile Elements
Source: Biology (Basel). 2024 Dec 24;14(1):3. doi: 10.3390/biology14010003 (PMC11763024; doi:10.3390/biology14010003)
Supplement: Supplementary file 1 [file biology-14-00003-s001.zip]

Archive with 1 entries (1 files):
- biology-3314486-supplementary.pdf
